# Supplementary material for: Unfairness toward rural beneficiaries in Medicare's hierarchical conditions categories score
Source: Health Aff Sch. 2025 Sep 23;3(9):qxaf167. doi: 10.1093/haschl/qxaf167 (PMC12456169; doi:10.1093/haschl/qxaf167)
Supplement: qxaf167_Supplementary_Data [file qxaf167_supplementary_data.zip]

Archive with 10 entries (10 files):
- coi_disclosure_RBP.docx
- coi_disclosure_SP.docx
- coi_disclosure_TJS.docx
- Urban.Rural.Bias.HCC_Supplement.docx
- coi_disclosure DSC.docx
- coi_disclosure_AN.docx
- coi_disclosure_CH.docx
- coi_disclosure_JL.docx
- coi_disclosure_KAL.docx
- coi_disclosure_MM.docx
